# Supplementary material for: Emerging Cancer Immunotherapies: Cutting-Edge Advances and Innovations in Development
Source: Med Sci (Basel). 2024 Aug 28;12(3):43. doi: 10.3390/medsci12030043 (PMC11417735; doi:10.3390/medsci12030043)
Supplement: Supplementary file 1 [file medsci-12-00043-s001.zip]

Archive with 6 entries (4 files):
- medsci-3126163-supplementary/
- medsci-3126163-supplementary/SUPPL R1/
- medsci-3126163-supplementary/SUPPL R1/Supplementary Table S1 R1.xlsx
- medsci-3126163-supplementary/SUPPL R1/Supplementary Table S2 R1.xlsx
- medsci-3126163-supplementary/SUPPL R1/Supplementary Table S3 R1.xlsx
- medsci-3126163-supplementary/SUPPL R1/Supplementary Table S4 R1.xlsx
