# Supplementary material for: Emerging Cancer Immunotherapies: Cutting-Edge Advances and Innovations in Development
Source: Med Sci (Basel). 2024 Aug 28;12(3):43. doi: 10.3390/medsci12030043 (PMC11417735; doi:10.3390/medsci12030043)
Supplement: Supplementary file 1 [file medsci-12-00043-s001.zip › medsci-3126163-supplementary/SUPPL R1/Supplementary Table S1 R1.xlsx]

## Sheet: Foglio1
	Supplementary Table S1. FDA approved CAR-T Trials. R/R relapse or refractory, CAYA children and young adults, LBCL large B cell lymphoma, MCL mantle cell lymphoma, MM multiple myeloma.
	NAME	DATE OF APPROVAL	TARGET ANTIGEN	CONSTRUCT	TARGET CANCER	TRIAL
	Kymriah (Tisagenlecleucel)	August 30, 2017	CD19	CD8ɑ/CD8ɑ	R/R CAYA B-ALL	NCT02228096
				4-1BB + CD3ζ
	Yescarta (Axicabtagene Ciloleucel)	October 18, 2017	CD19	CD8ɑ/CD8ɑ	R/R LBCL	NCT02348216
				CD28 + CD3ζ
	Tecartus (Brexucabtagene Autoleucel)	July 24,	CD19	CD28/CD28	R/R MCL	NCT02601313
		2020		CD28 + CD3ζ
	Breyanzi (Lisocabtagene Maraleucel)	February 5, 2021	CD19	IgG4/CD28	R/R LBCL	NCT02631044
				4-1BB + CD3ζ
	Abecma (Idecabtagene Vicleucel)	March 26, 2021	BCMA	CD8ɑ/CD8ɑ	R/R MM	NCT03361748
				4-1BB + CD3ζ
	Carvykti (Ciltacabtagene Autoleucel)	February 28, 2022	BCMA	CD8ɑ/CD8ɑ	R/R MM	NCT03548207
				4-1BB + CD3ζ
