# Supplementary material for: Emerging Cancer Immunotherapies: Cutting-Edge Advances and Innovations in Development
Source: Med Sci (Basel). 2024 Aug 28;12(3):43. doi: 10.3390/medsci12030043 (PMC11417735; doi:10.3390/medsci12030043)
Supplement: Supplementary file 1 [file medsci-12-00043-s001.zip › medsci-3126163-supplementary/SUPPL R1/Supplementary Table S2 R1.xlsx]

## Sheet: ctg-studies (3)
Supplementary Table S2: CAR-NK Clinical Trials
NCT Number	Study Title	Study Status	Conditions	Study Type
NCT05182073	FT576 in Subjects With Multiple Myeloma	RECRUITING	Multiple Myeloma|Myeloma	INTERVENTIONAL
NCT04847466	Immunotherapy Combination: Irradiated PD-L1 CAR-NK Cells Plus Pembrolizumab Plus N-803 for Subjects With Recurrent/Metastatic Gastric or Head and Neck Cancer	RECRUITING	Gastroesophageal Junction (GEJ) Cancers|Advanced HNSCC	INTERVENTIONAL
NCT03940820	Clinical Research of ROBO1 Specific CAR-NK Cells on Patients With Solid Tumors	UNKNOWN	Solid Tumor	INTERVENTIONAL
NCT05377827	Dose-Escalation and Dose-Expansion Study to Evaluate the Safety and Tolerability of Anti-CD7 Allogeneic CAR T-Cells (WU-CART-007) in Patients With CD7+ Hematologic Malignancies	RECRUITING	T-Cell Non-Hodgkin Lymphoma|Acute Myeloid Leukemia|Angioimmunoblastic T-cell Lymphoma|Enteropathy-Associated T-Cell Lymphoma|Monomorphic Epitheliotropic Intestinal T-Cell Lymphoma|Peripheral T Cell Lymphoma|Anaplastic Large Cell Lymphoma|Adult T Cell Leukemia|Adult T Cell Lymphoma|T Cell Prolymphocytic Leukemia|Extranodal NK/T-cell Lymphoma|Transformed Mycosis Fungoides|Sezary Syndrome|Primary Cu…	INTERVENTIONAL
NCT05247957	NKG2D CAR-NK Cell Therapy in Patients With Relapsed or Refractory Acute Myeloid Leukemia	TERMINATED	Safety and Efficacy	INTERVENTIONAL
NCT05652530	Clinical Study of the Safety and Efficacy of BCMA CAR-NK	RECRUITING	Immunotherapy|Multiple Myeloma	INTERVENTIONAL
NCT05922930	Study of TROP2 CAR Engineered IL15-transduced Cord Blood-derived NK Cells Delivered Intraperitoneally for the Management of Platinum Resistant Ovarian Cancer, Mesonephric-like Adenocarcinoma, and Pancreatic Cancer	RECRUITING	Pancreatic Cancer|Ovarian Cancer|Adenocarcinoma	INTERVENTIONAL
NCT03056339	Umbilical & Cord Blood (CB) Derived CAR-Engineered NK Cells for B Lymphoid Malignancies	COMPLETED	B-Lymphoid Malignancies|Acute Lymphocytic Leukemia|Chronic Lymphocytic Leukemia|Non-hodgkin Lymphoma	INTERVENTIONAL
NCT06464965	Clinical Study of Cord Blood-Derived CAR-NK Cells in Gastric Cancer and Pancreatic Cancer	NOT_YET_RECRUITING	Gastric Cancer|Pancreas Adenocarcinoma	INTERVENTIONAL
NCT05248048	NKG2D CAR-T Cells to Treat Patients With Previously Treated Liver Metastatic Colorectal Cancer	UNKNOWN	Refractory Metastatic Colorectal Cancer	INTERVENTIONAL
NCT06358430	Dose Escalation and Expansion Study of TROP2 CAR Engineered IL-15- Transduced Cord Blood-derived NK Cells in Combination With Cetuximab in Patient With Colorectal Cancer (CRC) With Minimal Residual Disease (MRD)	NOT_YET_RECRUITING	Colorectal Cancer|Minimal Residual Disease	INTERVENTIONAL
NCT04526834	Phase 1 Study of Autologous CD30.CAR-T in Relapsed or Refractory CD30 Positive Non-Hodgkin Lymphoma	ACTIVE_NOT_RECRUITING	Anaplastic Large Cell Lymphoma|Peripheral T Cell Lymphoma|Extranodal NK/T-cell Lymphoma|Diffuse Large B Cell Lymphoma|Primary Mediastinal Large B-Cell Lymphoma (PMBCL)	INTERVENTIONAL
NCT04639739	Anti-CD19 CAR NK Cell Therapy for R/R Non-Hodgkin Lymphoma.	UNKNOWN	NHL	INTERVENTIONAL
NCT06325748	SENTI-202: Off-the-shelf Logic Gated CAR NK Cell Therapy in Adults With CD33 and/or FLT3 Blood Cancers Including AML/MDS	RECRUITING	AML/MDS|CD33 Expressing Hematological Malignancies|FLT3 Expressing Hematological Malignancies	INTERVENTIONAL
NCT03692663	Study of Anti-PSMA CAR NK Cell (TABP EIC) in Metastatic Castration-Resistant Prostate Cancer	RECRUITING	Metastatic Castration-resistant Prostate Cancer	INTERVENTIONAL
NCT03692767	Study of Anti-CD22 CAR NK Cells in Relapsed and Refractory B Cell Lymphoma	UNKNOWN	Refractory B-Cell Lymphoma	INTERVENTIONAL
NCT03882840	Induced-T Cell Like NK Cellular Immunotherapy for Cancer Lack of MHC-I	RECRUITING	Anti-cancer Cell Immunotherapy|T Cell and NK Cell	INTERVENTIONAL
NCT03579927	CAR.CD19-CD28-zeta-2A-iCasp9-IL15-Transduced Cord Blood NK Cells, High-Dose Chemotherapy, and Stem Cell Transplant in Treating Participants With B-cell Lymphoma	WITHDRAWN	CD19 Positive|Mantle Cell Lymphoma|Recurrent Diffuse Large B-Cell Lymphoma|Recurrent Follicular Lymphoma|Refractory B-Cell Non-Hodgkin Lymphoma|Refractory Diffuse Large B-Cell Lymphoma|Refractory Follicular Lymphoma	INTERVENTIONAL
NCT05739227	Safety and Efficacy of Allogenic CD19-CAR-NK Cells in Treatmenting r/r B-cell Hematologic Malignancies	RECRUITING	Acute Lymphoblastic Leukemia|B-cell Lymphoma|Chronic Lymphocytic Leukemia	INTERVENTIONAL
NCT02742727	CAR-pNK Cell Immunotherapy in CD7 Positive Leukemia and Lymphoma	UNKNOWN	Acute Myeloid Leukemia|Precursor T-Cell Lymphoblastic Leukemia-Lymphoma|T-cell Prolymphocytic Leukemia|T-cell Large Granular Lymphocytic Leukemia|Peripheral T-cell Lymphoma, NOS|Angioimmunoblastic T-cell Lymphoma|Extranodal NK/T-cell Lymphoma, Nasal Type|Enteropathy-type Intestinal T-cell Lymphoma|Hepatosplenic T-cell Lymphoma	INTERVENTIONAL
NCT06066424	Phase 1 Dose Escalation and Expansion Study of TROP2 CAR Engineered IL15-transduced Cord Blood-derived NK Cells in Patients With Advanced Solid Tumors (TROPIKANA)	RECRUITING	Solid Tumors	INTERVENTIONAL
NCT02134262	Gene Therapy for B-Cell Non-Hodgkin Lymphoma Using CD19 CAR Gene Transduced T Lymphocytes	UNKNOWN	Relapsed or Refractory B-Cell Non-Hodgkin Lymphoma	INTERVENTIONAL
NCT02944162	CAR-pNK Cell Immunotherapy for Relapsed/Refractory CD33+ AML	UNKNOWN	Acute Myelogenous Leukemia|Acute Myeloid Leukemia|Acute Myeloid Leukemia With Maturation|Acute Myeloid Leukemia Without Maturation|ANLL	INTERVENTIONAL
NCT06045091	To Evaluate the Safety and Efficacy of Human BCMA Targeted CAR-NK Cells Injection for Subjects With R/R MM or PCL	RECRUITING	Multiple Myeloma|Plasma Cell Leukemia	INTERVENTIONAL
NCT04008394	Anti-CD30 CAR-T Therapy in Patients With Refractory/Relapsed Lymphocyte Malignancies	UNKNOWN	Adult T-Cell Lymphoma/Leukaemia|Anaplastic Large Cell Lymphoma|Angioimmunoblastic T-cell Lymphoma|NK/T-cell Lymphoma|Peripheral T Cell Lymphoma|Hodgkin Lymphoma	INTERVENTIONAL
NCT05472558	Clinical Study of Cord Blood-derived CAR-NK Cells Targeting CD19 in the Treatment of Refractory/Relapsed B-cell NHL	RECRUITING	B-cell Non Hodgkin Lymphoma	INTERVENTIONAL
NCT05410717	CLDN6/GPC3/Mesothelin/AXL-CAR-NK Cell Therapy for Advanced Solid Tumors	RECRUITING	Stage IV Ovarian Cancer|Testis Cancer, Refractory|Endometrial Cancer Recurrent|CAR NK	INTERVENTIONAL
NCT03049449	T Cells Expressing a Fully-Human Anti-CD30 Chimeric Antigen Receptor for Treating CD30-Expressing Lymphomas	COMPLETED	Lymphoma, Large-Cell, Anaplastic|Enteropathy-Associated T-Cell Lymphoma|Lymphoma, Large B-Cell, Diffuse|Lymphoma, Extranodal NK-T-Cell|Lymphoma, T-Cell, Peripheral	INTERVENTIONAL
NCT06242249	Anti-BCMA CAR-NK Therapy in Relapsed or Refractory Multiple Myeloma	NOT_YET_RECRUITING	Multiple Myeloma, Refractory	INTERVENTIONAL
NCT05110742	Phase I/II Study of CD5 CAR Engineered IL15-Transduced Cord Blood-Derived NK Cells in Conjunction With Lymphodepleting Chemotherapy for the Management of Relapsed/Refractory Hematological Malignances	RECRUITING	Hematological Malignancy	INTERVENTIONAL
NCT05410041	Anti-CD19 CAR-Engineered NK Cells in the Treatment of Relapsed/Refractory B-cell Malignancies	UNKNOWN	Acute Lymphocytic Leukemia|Chronic Lymphocytic Leukemia|Non Hodgkin Lymphoma	INTERVENTIONAL
NCT04623944	NKX101, Intravenous Allogeneic CAR NK Cells, in Adults With AML or MDS	ACTIVE_NOT_RECRUITING	Relapsed/Refractory AML|AML, Adult|MDS|Refractory Myelodysplastic Syndromes	INTERVENTIONAL
NCT05645601	CAR-NK Targeted CD19 for r/r B-cell Malignancies	RECRUITING	Adult Relapsed/Refractory B-cell Hematologic Malignancies	INTERVENTIONAL
NCT03415100	Pilot Study of NKG2D-Ligand Targeted CAR-NK Cells in Patients With Metastatic Solid Tumours	UNKNOWN	Solid Tumours	INTERVENTIONAL
NCT06478459	Endoscopic Ultrasound (EUS) Intratumoral Injection of CAR-NK Cells in the Treatment of Advanced Pancreatic Cancer	NOT_YET_RECRUITING	Pancreatic Cancer Non-resectable	INTERVENTIONAL
NCT05008575	Anti-CD33 CAR NK Cells in the Treatment of Relapsed/Refractory Acute Myeloid Leukemia	UNKNOWN	Leukemia, Myeloid, Acute	INTERVENTIONAL
NCT04796675	Cord Blood Derived Anti-CD19 CAR-Engineered NK Cells for B Lymphoid Malignancies	UNKNOWN	Acute Lymphocytic Leukemia|Chronic Lymphocytic Leukemia|Non Hodgkin's Lymphoma	INTERVENTIONAL
NCT05008536	Anti-BCMA CAR-NK Cell Therapy for the Relapsed or Refractory Multiple Myeloma	UNKNOWN	Multiple Myeloma, Refractory	INTERVENTIONAL
NCT03692637	Study of Anti-Mesothelin Car NK Cells in Epithelial Ovarian Cancer	UNKNOWN	Epithelial Ovarian Cancer	INTERVENTIONAL
NCT06006403	Safety and Efficacy of CD123-targeted CAR-NK for Relapsed/Refractory Acute Myeloid Leukemia or Blastic Plasmacytoid Dendritic Cell Neoplasm	RECRUITING	Acute Myeloid Leukemia|Blastic Plasmacytoid Dendritic Cell Neoplasm (BPDCN)|Relapse Leukemia|Refractory Leukemia	INTERVENTIONAL
NCT03690310	Study of Anti-CD19 CAR NK Cells in Relapsed and Refractory B Cell Lymphoma	UNKNOWN	Refractory B-Cell Lymphoma	INTERVENTIONAL
NCT04887012	Clinical Study of HLA Haploidentical CAR-NK Cells Targeting CD19 in the Treatment of Refractory/Relapsed B-cell NHL	UNKNOWN	B-cell Non Hodgkin Lymphoma	INTERVENTIONAL
NCT03203369	Study to Evaluate the Safety and Clinical Activity of UCART123 in Patients With BPDCN	TERMINATED	Blastic Plasmacytoid Dendritic Cell Neoplasm (BPDCN)	INTERVENTIONAL
NCT05336409	A Study of CNTY-101 in Participants With CD19-Positive B-Cell Malignancies	RECRUITING	R/R CD19-Positive B-Cell Malignancies|Indolent Non-Hodgkin Lymphoma|Aggressive Non-Hodgkin Lymphoma	INTERVENTIONAL
NCT05215015	Study of Anti-CD33/CLL1 CAR-NK in Acute Myeloid Leukemia	UNKNOWN	Acute Myeloid Leukemia	INTERVENTIONAL
NCT05194709	Study of Anti-5T4 CAR-NK Cell Therapy in Advanced Solid Tumors	UNKNOWN	Advanced Solid Tumors	INTERVENTIONAL
NCT05574608	Allogenic CD123-CAR-NK Cells in the Treatment of Refractory/Relapsed Acute Myeloid Leukemia	RECRUITING	Acute Myeloid Leukemia Refractory|Acute Myeloid Leukemia Recurrent	INTERVENTIONAL
NCT05667155	Clinical Study of Cord Blood-derived CAR NK Cells Targeting CD19/CD70 in Refractory/Relapsed B-cell Non-Hodgkin Lymphoma	RECRUITING	B-cell Non Hodgkin Lymphoma	INTERVENTIONAL
NCT05213195	NKG2D CAR-NK Cell Therapy in Patients With Refractory Metastatic Colorectal Cancer	RECRUITING	Refractory Metastatic Colorectal Cancer	INTERVENTIONAL
NCT06454890	Clinical Study of Trop2 CAR-NK in the Treatment of Relapsed/Refractory Non-Small Cell Lung Cancer (NSCLC)	NOT_YET_RECRUITING	Non-Small Cell Lung Cancer NSCLC	INTERVENTIONAL
NCT05776355	NKG2D CAR-NK & Ovarian Cancer	RECRUITING	Ovarian Cancer	INTERVENTIONAL
NCT04004637	CD7 CAR-T Cells for Patients With R/R CD7+ NK/T Cell Lymphoma,T-lymphoblastic Lymphoma and Acute Lymphocytic Leukemia	UNKNOWN	T-lymphoblastic Lymphoma|NK/T Cell Lymphoma|Acute Lymphocytic Leukemia	INTERVENTIONAL
NCT05842707	Study of Cord Blood-derived CAR NK Cells Targeting CD19/CD70 in Refractory/Relapsed B-cell Non-Hodgkin Lymphoma	RECRUITING	Refractory or Relapsed B-cell Non-Hodgkin Lymphoma	INTERVENTIONAL
NCT05570188	Anti-CD19 Universal CAR-NK Cells Therapy Combined With HSCT for B Cell Hematologic Malignancies	WITHDRAWN	B-cell Lymphoma|B-cell Leukemia	INTERVENTIONAL
NCT05941156	Clinical Study of Anti-CD56-CAR-T in the Treatment of Relapsed/Refractory NK/T Cell Lymphoma /NK Cell Leukemia	RECRUITING	Extranodal NK T Cell Lymphoma|NK-Cell Leukemia	INTERVENTIONAL
NCT05020678	NKX019, Intravenous Allogeneic Chimeric Antigen Receptor Natural Killer Cells (CAR NK), in Adults With B-cell Cancers	RECRUITING	Lymphoma, Non-Hodgkin|B-cell Acute Lymphoblastic Leukemia|Large B-cell Lymphoma|Mantle Cell Lymphoma|Indolent Lymphoma|Waldenstrom Macroglobulinemia|Chronic Lymphocytic Leukemia|Small Lymphocytic Lymphoma|Aggressive Lymphoma|Large-cell Lymphoma	INTERVENTIONAL
NCT04264078	Anti-CD7 U-CAR-T Cell Therapy for T/NK Cell Hematologic Malignancies	UNKNOWN	T-cell Leukemia|T-cell Lymphoma	INTERVENTIONAL
NCT02274584	CAR T Cells Targeting CD30 Positive Lymphomas (4SCAR30273)	UNKNOWN	Lymphomas	INTERVENTIONAL
NCT04033302	Multi-CAR T Cell Therapy Targeting CD7-positive Malignancies	UNKNOWN	T-cell Acute Lymphoblastic Leukemia|T-cell Acute Lymphoblastic Lymphoma|Acute Myeloid Leukemia|NK Cell Lymphoma	INTERVENTIONAL
NCT03824964	Study of Anti-CD19/CD22 CAR NK Cells in Relapsed and Refractory B Cell Lymphoma	UNKNOWN	Refractory B-Cell Lymphoma	INTERVENTIONAL
NCT05654038	A Study of Universal CD19-Targeted UCAR-NK Cells Combined With HSCT for B Cell Hematologic Malignancies	RECRUITING	B-Cell Lymphoblastic Leukemia/Lymphoma	INTERVENTIONAL
NCT04747093	Induced-T Cell Like NK Cells for B Cell Malignancies	UNKNOWN	B Cell Leukemia|B Cell Lymphoma|B-cell Acute Lymphoblastic Leukemia|B-cell Lymphoma Recurrent|B-cell Lymphoma Refractory	INTERVENTIONAL
NCT05507593	Study of DLL3-CAR-NK Cells in the Treatment of Extensive Stage Small Cell Lung Cancer	RECRUITING	SCLC, Extensive Stage	INTERVENTIONAL
NCT04480788	CD7-CART in the Treatment of r / r CD7 Positive Hemolymph System Malignancies on Increasing Dose and Open Label Study	UNKNOWN	T Lymphoblastic Leukemia/Lymphoma|Extramedullary NK-T-cell Lymphoma, Nasal Type|Peripheral T-cell Lymphoma, Nonspecific|Angioimmunoblastic T-cell Lymphoma|Enteropathy-Associated T-Cell Lymphoma|Anaplastic Large Cell Lymphoma, ALK-negative|T-cell Lymphoblastic Leukemia	INTERVENTIONAL
NCT05995028	Universal 4SCAR7U Targeting CD7-positive Malignancies	RECRUITING	T-cell Acute Lymphoblastic Leukemia|T-cell Acute Lymphoblastic Lymphoma|Acute Myeloid Leukemia|NK Cell Lymphoma	INTERVENTIONAL
NCT05703854	Study of CAR.70-engineered IL15-transduced Cord Blood-derived NK Cells in Conjunction With Lymphodepleting Chemotherapy for the Management of Advanced Renal Cell Carcinoma, Mesothelioma and Osteosarcoma	RECRUITING	Advanced Renal Cell Carcinoma|Advanced Mesothelioma|Advanced Osteosarcoma	INTERVENTIONAL
NCT06379451	An Clinical Study of NKG2D-CAR-NK Cells for the Treatment of Refractory Recurrent Multiple Myeloma	NOT_YET_RECRUITING	Multiple Myeloma	INTERVENTIONAL
NCT05487651	Allogeneic NK T-Cells Expressing CD19 Specific CAR in B-Cell Malignancies	RECRUITING	NHL, Relapsed, Adult|B-cell Lymphoma|B-cell Leukemia|DLBCL - Diffuse Large B Cell Lymphoma|ALL, Adult B Cell|ALL, Childhood|CLL/SLL	INTERVENTIONAL
NCT06307054	CLL-1 CAR-NK Cells for Relapsed/Refractory AML	RECRUITING	Relapsed Adult AML|Refractory AML	INTERVENTIONAL
NCT03940833	Clinical Research of Adoptive BCMA CAR-NK Cells on Relapse/Refractory MM	UNKNOWN	Multiple Myeloma	INTERVENTIONAL
NCT05208853	An Exploratory Clinical Study Evaluating the Safety and Efficacy of Anti CD30 CAR T Cells in Patients With CD30+ Relapsed/Refractory Lymphoma	UNKNOWN	Hodgkin Lymphoma|NK/T Cell Lymphoma|Peripheral T Cell Lymphoma, Unspecified|Angioimmunoblastic T-cell Lymphoma|Anaplastic Large Cell Lymphoma|Diffuse Large B Cell Lymphoma|Mediastinal B-Cell Diffuse Large Cell Lymphoma|Gray Zone Lymphoma	INTERVENTIONAL
NCT05092451	Phase I/II Study of CAR.70- Engineered IL15-transduced Cord Blood-derived NK Cells in Conjunction With Lymphodepleting Chemotherapy for the Management of Relapse/Refractory Hematological Malignances	RECRUITING	B-Cell Lymphoma|Myelodysplastic Syndromes (MDS)|Acute Myeloid Leukemia (AML)	INTERVENTIONAL
NCT05563545	Anti-CD19 CAR-Engineered NK Cells in the Treatment of Relapsed/Refractory Acute Lymphoblastic Leukemia	COMPLETED	Acute Lymphoblastic Leukemia	INTERVENTIONAL
NCT06201247	Off-the-shelf CD123 CAR-NK for R/R AML	RECRUITING	Acute Myeloid Leukemia, in Relapse|Acute Myeloid Leukemia Refractory	INTERVENTIONAL
NCT05673447	The Study of Anti-CD19 CAR NK Cells in the Treatment of Relapsed/Refractory Diffuse Large B Cell Lymphoma	RECRUITING	Diffuse Large B Cell Lymphoma	INTERVENTIONAL
