# Supplementary material for: Emerging Cancer Immunotherapies: Cutting-Edge Advances and Innovations in Development
Source: Med Sci (Basel). 2024 Aug 28;12(3):43. doi: 10.3390/medsci12030043 (PMC11417735; doi:10.3390/medsci12030043)
Supplement: Supplementary file 1 [file medsci-12-00043-s001.zip › medsci-3126163-supplementary/SUPPL R1/Supplementary Table S3 R1.xlsx]

## Sheet: CAR MACROPHAGES
Supplementary Table S3: CAR-M Clinical Trials
NCT Number	Study Title	Study Status	Conditions	Study Type
NCT04660929	CAR-macrophages for the Treatment of HER2 Overexpressing Solid Tumors	ACTIVE_NOT_RECRUITING	HER2-positive|Adenocarcinoma|Bile Duct Cancer|Biliary Tract Cancer|Bladder Cancer|Breast Cancer|Breast Neoplasm|Carcinoma, Ductal|Carcinoma, Hepatocellular|Cancer|Lung Cancer, Non-Small-Cell|Carcinoma, Ovarian Epithelial|Carcinoma, Small Cell|Carcinoma, Squamous|Carcinoma, Transitional Cell|Colorectal Cancer|Esophagogastric Junction Neoplasms|Inflammatory Breast Cancer|Stomach Neoplasms|Malignant…	INTERVENTIONAL
NCT04314843	Study of Lenzilumab and Axicabtagene Ciloleucel in Participants With Relapsed or Refractory Large B-Cell Lymphoma	TERMINATED	Relapsed/Refractory Large B-cell Lymphoma	INTERVENTIONAL
NCT03827343	Retrospective Study of Immunotherapy Related Toxicities and Factors Impacting Outcomes in Children and Adults With Cancer	ACTIVE_NOT_RECRUITING	Macrophage Activation Syndrome|Primary Hemophagocytic Lymphohistiocytosis	OBSERVATIONAL
NCT06224738	Human HER2-targeted Macrophages Therapy for HER2-positive Advanced Gastric Cancer With Peritoneal Metastases	NOT_YET_RECRUITING	Gastric Cancer	INTERVENTIONAL
NCT05007379	Cohort Study to Determine the Antitumor Activity of New CAR-macrophages in Breast Cancer Patients' Derived Organoids	UNKNOWN	Breast Cancer	OBSERVATIONAL
