# Supplementary material for: Emerging Cancer Immunotherapies: Cutting-Edge Advances and Innovations in Development
Source: Med Sci (Basel). 2024 Aug 28;12(3):43. doi: 10.3390/medsci12030043 (PMC11417735; doi:10.3390/medsci12030043)
Supplement: Supplementary file 1 [file medsci-12-00043-s001.zip › medsci-3126163-supplementary/SUPPL R1/Supplementary Table S4 R1.xlsx]

## Sheet: ctg-studies (5)
Supplementary Table S4: CRISPR/Cas9 Clinical Trials
NCT Number	Study Title	Study Status	Conditions	Study Type
NCT04037566	CRISPR (HPK1) Edited CD19-specific CAR-T Cells (XYF19 CAR-T Cells) for CD19+ Leukemia or Lymphoma.	RECRUITING	Leukemia Lymphocytic Acute (ALL) in Relapse|Leukemia Lymphocytic Acute (All) Refractory|Lymphoma, B-Cell|CD19 Positive	INTERVENTIONAL
NCT03747965	Study of PD-1 Gene-knocked Out Mesothelin-directed CAR-T Cells With the Conditioning of PC in Mesothelin Positive Multiple Solid Tumors	UNKNOWN	Solid Tumor, Adult	INTERVENTIONAL
NCT04035434	A Safety and Efficacy Study Evaluating CTX110 in Subjects With Relapsed or Refractory B-Cell Malignancies (CARBON)	ACTIVE_NOT_RECRUITING	B-cell Malignancy|Non-Hodgkin Lymphoma|B-cell Lymphoma|Adult B Cell ALL	INTERVENTIONAL
NCT04637763	CRISPR-Edited Allogeneic Anti-CD19 CAR-T Cell Therapy for Relapsed/Refractory B Cell Non-Hodgkin Lymphoma (ANTLER)	RECRUITING	Lymphoma, Non-Hodgkin|Relapsed Non Hodgkin Lymphoma|Refractory B-Cell Non-Hodgkin Lymphoma|Non Hodgkin Lymphoma|Lymphoma|B Cell Lymphoma|B Cell Non-Hodgkin's Lymphoma	INTERVENTIONAL
NCT05722418	CRISPR-Edited Allogeneic Anti-BCMA CAR-T Cell Therapy in Patients With Relapsed/Refractory Multiple Myeloma	RECRUITING	Relapsed/Refractory Multiple Myeloma	INTERVENTIONAL
NCT04557436	TT52CAR19 Therapy for B-cell Acute Lymphoblastic Leukaemia (B-ALL)	COMPLETED	B Acute Lymphoblastic Leukemia	INTERVENTIONAL
NCT05643742	A Safety and Efficacy Study Evaluating CTX112 in Subjects With Relapsed or Refractory B-Cell Malignancies	RECRUITING	B-cell Lymphoma|Non-Hodgkin Lymphoma|B-cell Malignancy|Chronic Lymphocytic Leukemia (CLL)/Small Lymphocytic Lymphoma (SLL)|Follicular Lymphoma|Mantle Cell Lymphoma|Marginal Zone Lymphoma|Large B-cell Lymphoma	INTERVENTIONAL
NCT03398967	A Feasibility and Safety Study of Universal Dual Specificity CD19 and CD20 or CD22 CAR-T Cell Immunotherapy for Relapsed or Refractory Leukemia and Lymphoma	UNKNOWN	B Cell Leukemia|B Cell Lymphoma	INTERVENTIONAL
NCT06128044	CRISPR-Edited Allogeneic Anti-CLL-1 CAR-T Cell Therapy in Patients With Relapsed/Refractory Acute Myeloid Leukemia	RECRUITING	Acute Myeloid Leukemia, in Relapse|Acute Myeloid Leukemia Refractory	INTERVENTIONAL
NCT05795595	A Safety and Efficacy Study Evaluating CTX131 in Adult Subjects With Relapsed or Refractory Solid Tumors	RECRUITING	Clear Cell Renal Cell Carcinoma|Cervical Carcinoma|Esophageal Carcinoma|Pancreatic Adenocarcinoma|Malignant Pleural Mesothelioma	INTERVENTIONAL
NCT04502446	A Safety and Efficacy Study Evaluating CTX130 in Subjects With Relapsed or Refractory T or B Cell Malignancies (COBALT-LYM)	ACTIVE_NOT_RECRUITING	T Cell Lymphoma	INTERVENTIONAL
NCT05037669	Programmed Allogeneic CRISPR-edited T Cells Engineered to Express Anti-CD19 Chimeric Antigen Receptor (PACE CART19) in Patients With Relapsed Or Refractory CD19+ Leukemia and Lymphoma	WITHDRAWN	Acute Lymphoblastic Leukemia|Chronic Lymphocytic Leukemia|Non Hodgkin Lymphoma	INTERVENTIONAL
NCT04244656	A Safety and Efficacy Study Evaluating CTX120 in Subjects With Relapsed or Refractory Multiple Myeloma	ACTIVE_NOT_RECRUITING	Multiple Myeloma	INTERVENTIONAL
NCT03545815	Study of CRISPR-Cas9 Mediated PD-1 and TCR Gene-knocked Out Mesothelin-directed CAR-T Cells in Patients With Mesothelin Positive Multiple Solid Tumors.	UNKNOWN	Solid Tumor, Adult	INTERVENTIONAL
NCT03166878	A Study Evaluating UCART019 in Patients With Relapsed or Refractory CD19+ Leukemia and Lymphoma	UNKNOWN	B Cell Leukemia|B Cell Lymphoma	INTERVENTIONAL
NCT06208878	A Long-term Follow-up Study of Subjects Who Received CRISPR CAR T Cellular Therapies	ENROLLING_BY_INVITATION	Hematologic Malignancy|Solid Malignancy	OBSERVATIONAL
NCT04438083	A Safety and Efficacy Study Evaluating CTX130 in Subjects With Relapsed or Refractory Renal Cell Carcinoma (COBALT-RCC)	ACTIVE_NOT_RECRUITING	Renal Cell Carcinoma	INTERVENTIONAL
